# Supplementary material for: The Influence of Domain Permutations of an Albumin-Binding Domain-Fused HER2-Targeting Affibody-Based Drug Conjugate on Tumor Cell Proliferation and Therapy Efficacy
Source: Pharmaceutics. 2021 Nov 21;13(11):1974. doi: 10.3390/pharmaceutics13111974 (PMC8617914; doi:10.3390/pharmaceutics13111974)
Supplement: Supplementary file 1 [file pharmaceutics-13-01974-s001.zip]

Archive with 1 entries (1 files):
- pharmaceutics-1423402-supplementary.pdf
